# Supplementary material for: Optimum Nitrogen Application Acclimatizes Root Morpho-Physiological Traits and Yield Potential in Rice under Subtropical Conditions
Source: Life (Basel). 2022 Dec 7;12(12):2051. doi: 10.3390/life12122051 (PMC9786123; doi:10.3390/life12122051)
Supplement: Supplementary file 1 [file life-12-02051-s001.zip]

Archive with 3 entries (3 files):
- Supplementary  Figure S1.pdf
- Supplementary Figure S2.pdf
- Supplementary Tables.pdf
